# Supplementary material for: Platinum Nanoparticles Loaded in Polydopamine-Modified Porous Coordination Network-224 with Peroxidase-Like Activity for Sensitive Glutathione Detection
Source: Biomolecules. 2025 Jul 13;15(7):1002. doi: 10.3390/biom15071002 (PMC12293988; doi:10.3390/biom15071002)
Supplement: Supplementary file 1 [file biomolecules-15-01002-s001.zip]

Archive with 1 entries (1 files):
- biomolecules-3709092-final-Supplementary Material.pdf
